# Supplementary material for: Effect of 5-Aminolevulinic Acid (5-ALA) in “ALADENT” Gel Formulation and Photodynamic Therapy (PDT) against Human Oral and Pancreatic Cancers
Source: Biomedicines. 2024 Jun 13;12(6):1316. doi: 10.3390/biomedicines12061316 (PMC11201195; doi:10.3390/biomedicines12061316)
Supplement: Supplementary file 1 [file biomedicines-12-01316-s001.zip]

Archive with 1 entries (1 files):
- biomedicines-3032949-supplementary.pdf
